# Supplementary material for: Syncope Time Frames for Adverse Events after Emergency Department Presentation: An Individual Patient Data Meta-Analysis
Source: Medicina (Kaunas). 2021 Nov 12;57(11):1235. doi: 10.3390/medicina57111235 (PMC8623370; doi:10.3390/medicina57111235)
Supplement: Supplementary file 1 [file medicina-57-01235-s001.zip]

Archive with 1 entries (1 files):
- medicina-1418457-supplementary.pdf
